# Supplementary material for: A Non-Toxic Binuclear Vanadium(IV) Complex as Insulin Adjuvant Improves the Glycemic Control in Streptozotocin-Induced Diabetic Rats
Source: Pharmaceuticals (Basel). 2024 Apr 11;17(4):486. doi: 10.3390/ph17040486 (PMC11054326; doi:10.3390/ph17040486)
Supplement: Supplementary file 1 [file pharmaceuticals-17-00486-s001.zip]

Archive with 15 entries (15 files):
- Figure S1. Timeline.jpg
- Figure S2. Powder X-ray.jpg
- Figure S3. X-band EPR.JPG
- Figure S4 (A). DPPH.jpg
- Figure S4 (B). FRAP.jpg
- Figure S5. Experimental design.jpg
- Figure S6 (A).  NG.tif
- Figure S6 (B). DM.tif
- Figure S6 (C). INS.tif
- Figure S6 (D). V30.tif
- Figure S6 (E). V100.tif
- Figure S6 (F). V30INS.tif
- Figure S6 (G). V100INS.tif
- Figure S7. Freshly prepared.jpg
- Graphical abstract.jpg
